# Supplementary material for: Metallothionein1A Regulates Rhizobial Infection and Nodulation in Phaseolus vulgaris
Source: Int J Mol Sci. 2022 Jan 27;23(3):1491. doi: 10.3390/ijms23031491 (PMC8836284; doi:10.3390/ijms23031491)
Supplement: Supplementary file 1 [file ijms-23-01491-s001.zip]

Archive with 5 entries (5 files):
- Supplementary Mterial/CQ_Supplementary_Material.pdf
- Supplementary Mterial/Table S1.xlsx
- Supplementary Mterial/Table S2.xlsx
- Supplementary Mterial/Table S3.xlsx
- Supplementary Mterial/Table S4.xlsx
