# Supplementary material for: Metallothionein1A Regulates Rhizobial Infection and Nodulation in Phaseolus vulgaris
Source: Int J Mol Sci. 2022 Jan 27;23(3):1491. doi: 10.3390/ijms23031491 (PMC8836284; doi:10.3390/ijms23031491)
Supplement: Supplementary file 1 [file ijms-23-01491-s001.zip › Supplementary Mterial/Table S2.xlsx]

## Sheet: Hoja1
Table S2. Pairwise distance matrix between P. vulgaris and A. thaliana protein sequences.
MT classes	ID	AT1G07600.1	AT1G07610.1	AT5G02380.1	AT3G09390.1	AT3G15353.1	AT2G23240.1	AT2G42000.1	Phvul.L001645.1	Phvul.L001745.1	Phvul.010G009500.1	Phvul.008G101800.1	Phvul.008G133400.1	Phvul.008G133200.1
MT1	AT1G07600.1	0
MT1	AT1G07610.1	0.0451852	0
MT1	AT5G02380.1	1.08958	1.02048	0
MT2	AT3G09390.1	0.915411	0.856033	0.188532	0
MT3	AT3G15353.1	1.00802	0.993213	1.85182	1.72956	0
MT4	AT2G23240.1	1.65872	1.73174	2.53932	2.68731	2.99307	0
MT4	AT2G42000.1	1.70465	1.7839	2.50523	2.5805	3.19664	0.197864	0
MT1	Phvul.L001645.1	0.827784	0.81419	0.860136	0.867904	1.18407	2.91512	2.78159	0
MT1	Phvul.L001745.1	0.827784	0.81419	0.860136	0.867904	1.18407	2.91512	2.78159	1e-06	0
MT1	Phvul.010G009500.1	0.89334	0.834542	0.773723	0.790736	1.29664	2.48221	2.4614	0.433514	0.433514	0
MT2	Phvul.008G101800.1	1.01568	0.948815	0.497013	0.405522	1.55602	2.68259	2.67797	0.579098	0.579098	0.578575	0
MT4	Phvul.008G133400.1	1.99757	2.17073	2.32755	2.32297	2.9413	0.79082	0.781412	2.65947	2.65947	2.21238	2.38715	0
MT4	Phvul.008G133200.1	1.99757	2.17073	2.32755	2.32297	2.9413	0.79082	0.781412	2.65947	2.65947	2.21238	2.38715	1e-06
Note: The number of amino acid substitutions per site from between sequences is shown. The analyses were conducted using the model based on the Dayhoff matrix. This analysis involved 13 amino acid sequences. All ambiguous positions were removed for each sequence pair (pairwise deletion option). There were a total of 129 positions in the final dataset. The evolutionary analyses were conducted in M…
