# Supplementary material for: Metallothionein1A Regulates Rhizobial Infection and Nodulation in Phaseolus vulgaris
Source: Int J Mol Sci. 2022 Jan 27;23(3):1491. doi: 10.3390/ijms23031491 (PMC8836284; doi:10.3390/ijms23031491)
Supplement: Supplementary file 1 [file ijms-23-01491-s001.zip › Supplementary Mterial/Table S3.xlsx]

## Sheet: Hoja1
Table S3. IP and MW of amino acid sequences of PvMT1.
ID	IP	MW (Da)
Phvul.L001645.1	4.33	7116.88
Phvul.L001745.1	4.33	7116.88
Phvul.010G009500.1	4.48	7721.57
Phvul.008G101800.1	4.77	7899.98
Phvul.008G133400.1	7.86	8088.03
Phvul.008G133200.1	7.86	8088.03
