# Supplementary material for: Metallothionein1A Regulates Rhizobial Infection and Nodulation in Phaseolus vulgaris
Source: Int J Mol Sci. 2022 Jan 27;23(3):1491. doi: 10.3390/ijms23031491 (PMC8836284; doi:10.3390/ijms23031491)
Supplement: Supplementary file 1 [file ijms-23-01491-s001.zip › Supplementary Mterial/Table S4.xlsx]

## Sheet: Hoja1
Table S4. Primers used for qPCR assays and plasmid constructs.
Primer name	Sequence (5'-3')	Amplicon lenght (kb)	Description	Efficiency
qPCR_MT1_F	TCTCTCTCTTTTTCCACTGTG	120	Transcript quantification
qPCR_MT1_R	CTCTGATTTCTCAGCATAGC
LcMT1_Fw	CACCATGTCTGGGTGTGGGTGT	216	Subcellular localization
LcMT1_Rv	GCAGTTACATGGGTCACAAGTG
promMT1 FW	CACCCAGGCACTTAATGTTGGAAGTGATGC	1884	Promoter amplification
pMT1 Rv	TTTCACAGTGGAAAAAGAGAGAGAATACTATTGC
MT1_F	CAC CCT GCA CTT GTG ACC CAT GTA AC	144	Construction of RNAi vectors
MT1_R	CTC CAA ACC AAA GAC GAT GGA AGC
Ef1α-Up	GGTCATTGGTCATGTCGACTCTGG	146	Transcript quantification
Ef1α-Lw	GCACCCAGGCATACTTGAATGACC
IDE_UP	AGAAATGCCTCAACCCTTTG	156	Transcript quantification
IDE_LW	GCAACCAACCTTTCATCAGC
PvENOD2-qPCR-Up	AGTGTACACACCCCCACCATACCA	137	Transcript quantification
PvENOD2-qPCR-Lw	TCTTGGATGGTGGATAGTGGCCA
ENOD40q_F	AGT TTT GTT GGC AAG CAT CC	106	Transcript quantification
ENOD40q_R	TAA GCA CAA GCA AAC TGT TG
RbohB-Up	GGA AGG AGA TGC TCG ATC TGC	96	Transcript quantification
RbohB-Lw	GTC TTC ACC CTT GTC CCT GAA AC
PvSOD-F	TAC TGG AAA TGC TGG TGG C	150	Transcript quantification
PvSOD-R	GAC CGA ACC TAA CCA AAC GGG
PvCAT-F	CAC ATC CAG GAG AAT TGG AGG	158	Transcript quantification
PvCAT-R	CCA GCT TTG CTG ATG AGG GTG
Leg-Fw	TGGCTGATGCTGCACTTGG	166	Transcript quantification
Leg-Rv	GCTGCCAATTCATCGTAGGC
